# Supplementary material for: Mountain hare transcriptome and diagnostic markers as resources to monitor hybridization with European hares
Source: Sci Data. 2017 Dec 5;4:170178. doi: 10.1038/sdata.2017.178 (PMC5716010; doi:10.1038/sdata.2017.178)
Supplement: Supplementary file 1 [file sdata2017178-isa1.zip]

Archive with 3 entries (3 files):
- i_Investigation.txt
- s_study_Melo-Ferreira.txt
- a_assay_Melo-Ferreira.txt
