# Supplementary material for: Mountain hare transcriptome and diagnostic markers as resources to monitor hybridization with European hares
Source: Sci Data. 2017 Dec 5;4:170178. doi: 10.1038/sdata.2017.178 (PMC5716010; doi:10.1038/sdata.2017.178)
Supplement: Supplementary file 1 [file sdata2017178-isa1.zip › i_Investigation.txt]

# Investigation File generated for Scientific Data with Investigation File Authoring Tool version 0.1.0 on 31/10/2017 - This metadata file is CC0
ONTOLOGY SOURCE REFERENCE
Term Source Name	NCBITAXON	UBERON	PATO	GAZ	EFO	OBI	ERO
Term Source File	http://data.bioontology.org/ontologies/NCBITAXON	http://data.bioontology.org/ontologies/UBERON	http://data.bioontology.org/ontologies/PATO	http://data.bioontology.org/ontologies/GAZ	http://data.bioontology.org/ontologies/EFO	http://data.bioontology.org/ontologies/OBI	http://data.bioontology.org/ontologies/ERO
Term Source Version	2016AB	releases/2014-06-15	unknown	$Revision: 1.512 $	2014-08-18	2014-08-18	2013-08-02
Term Source Description	National Center for Biotechnology Information (NCBI) Organismal Classification	Uber Anatomy Ontology	Phenotypic Quality Ontology	Gazetteer	Experimental Factor Ontology	Ontology for Biomedical Investigations	Eagle-I Research Resource Ontology
INVESTIGATION
Investigation Identifier
Investigation Title
Investigation Description
Investigation Submission Date
Investigation Public Release Date
INVESTIGATION PUBLICATIONS
Investigation PubMed ID
Investigation Publication DOI
Investigation Publication Author List
Investigation Publication Title
Investigation Publication Status
Investigation Publication Status Term Accession Number
Investigation Publication Status Term Source REF
INVESTIGATION CONTACTS
Investigation Person Last Name
Investigation Person Mid Initials
Investigation Person First Name
Investigation Person Address
Investigation Person Phone
Investigation Person Fax
Investigation Person Email
Investigation Person Affiliation
Investigation Person Roles
Investigation Person Roles Term Accession Number
Investigation Person Roles Term Source REF
STUDY
Study Identifier	10.1038/sdata.2017.178
Study Title	Mountain hare transcriptome and diagnostic markers as resources to monitor hybridization with European hares
Study Submission Date	15/02/2017
Study Public Release Date	05/12/2017
Study Description	http://www.nature.com/articles/sdata2017178#abstract
Study File Name	s_study_Melo-Ferreira.txt
Comment[Subject Keywords]	//;//;//;//
Comment[Manuscript Licence]	CC BY-4.0
Comment[Experimental Metadata Licence]	CC0
Comment[Supplementary Information File Name]	
Comment[Supplementary Information File Type]	x-zip-compressed
Comment[Supplementary Information File URL]	http://www.nature.com/articles/sdata2017178#supplementary-information
Comment[Data Repository]	figshare;NCBI Sequence Read Archive
Comment[Data Record Accession]	doi:10.6084/m9.figshare.c.3682042;SRP095715
Comment[Data Record URI]	http://dx.doi.org /10.6084/m9.figshare.c.3682042;https://www.ncbi.nlm.nih.gov/sra/?term=SRP095715
STUDY DESIGN DESCRIPTORS
Study Design Type	individual genetic characteristics comparison design	strain comparison design	population dynamics analysis objective
Study Design Type Term Accession Number	OBI:0001448	OBI:0001464	ERO:0100271
Study Design Type Term Source REF	OBI	OBI	ERO
STUDY PUBLICATIONS
Study PubMed ID
Study Publication DOI
Study Publication Author List
Study Publication Title
Study Publication Status
Study Publication Status Term Accession Number
Study Publication Status Term Source REF
STUDY FACTORS
Study Factor Name	geographical location
Study Factor Type	geographic location
Study Factor Type Term Accession Number	GAZ:00000448
Study Factor Type Term Source REF	OBI
STUDY ASSAYS
Study Assay Measurement Type	transcription profiling assay
Study Assay Measurement Type Term Accession Number	OBI:0000424
Study Assay Measurement Type Term Source REF	OBI
Study Assay Technology Type	RNA sequencing
Study Assay Technology Type Term Accession Number	OBI:0001177
Study Assay Technology Type Term Source REF	OBI
Study Assay Technology Platform	""
Study Assay File Name	a_assay_Melo-Ferreira.txt
STUDY PROTOCOLS
Study Protocol Name	Sampling procedure and locations	RNA extraction	RNA sequencing library preparation	Sequence data processing and de novo transcriptome assembly	Transcriptome annotation	SNP inference	Differentiation, admixture and Gene Ontology enrichment analysis	Independent SNP genotyping
Study Protocol Type	selection	total RNA extraction	RNA sequencing	sequence assembly process	sequence annotation	genotyping assay	information processor function	data validation objective
Study Protocol Type Term Accession Number	OBI:0001928	OBI:0000855	OBI:0001177	OBI:0001872	OBI:0001944	OBI:0000435	OBI:0000392	ERO:0100094
Study Protocol Type Term Source REF	OBI	OBI	OBI	OBI	OBI	OBI	OBI	ERO
Study Protocol Description								
Study Protocol URI	""	""	""	""	""	""	""	""
Study Protocol Version								
Study Protocol Parameters Name	""	""	instrument; manufacturer	""	""	""	""	""
Study Protocol Parameters Name Term Accession Number	""	""	""	""	""	""	""	""
Study Protocol Parameters Name Term Source REF	""	""	""	""	""	""	""	""
Study Protocol Components Name	""	""	""	""	""	""	""	""
Study Protocol Components Type	""	""	""	""	""	""	""	""
Study Protocol Components Type Term Accession Number	""	""	""	""	""	""	""	""
Study Protocol Components Type Term Source REF	""	""	""	""	""	""	""	""
STUDY CONTACTS
Study Person Last Name	Marques	Ferreira	Farelo	Callahan	Hackländer	Jenny	Montgomery	Reid	Good	Alves	Melo-Ferreira
Study Person First Name	João P.	Mafalda S.	Liliana	Colin M.	Klaus	Hannes	W. Ian	Neil	Jeffrey M.	Paulo C.	José
Study Person Mid Initials											
Study Person Email	""	""	""	""	""	""	""	""	""	""	jmeloferreira@cibio.up.pt
Study Person Phone											
Study Person Fax											
Study Person Address											
Study Person Affiliation	CIBIO, Centro de Investigação em Biodiversidade e Recursos Genéticos, InBIO Laboratório Associado, Universidade do Porto, Vairão 4485-661, Portugal	CIBIO, Centro de Investigação em Biodiversidade e Recursos Genéticos, InBIO Laboratório Associado, Universidade do Porto, Vairão 4485-661, Portugal	CIBIO, Centro de Investigação em Biodiversidade e Recursos Genéticos, InBIO Laboratório Associado, Universidade do Porto, Vairão 4485-661, Portugal	Division of Biological Sciences, University of Montana, 32 Campus Drive, Missoula, MT 59812, USA	Institute of Wildlife Biology and Game Management, BOKU-University of Natural Resources and Life Sciences, Vienna 1180, Austria	Amt für Jagd und Fischerei Graubünden, Chur 7001, Switzerland	Institute of Global Food Security, School of Biological Sciences, Queen’s University Belfast, Belfast BT9 5BN, UK	Institute of Global Food Security, School of Biological Sciences, Queen’s University Belfast, Belfast BT9 5BN, UK	Division of Biological Sciences, University of Montana, 32 Campus Drive, Missoula, MT 59812, USA	CIBIO, Centro de Investigação em Biodiversidade e Recursos Genéticos, InBIO Laboratório Associado, Universidade do Porto, Vairão 4485-661, Portugal	CIBIO, Centro de Investigação em Biodiversidade e Recursos Genéticos, InBIO Laboratório Associado, Universidade do Porto, Vairão 4485-661, Portugal
Study Person Roles											
Study Person Roles Term Accession Number											
Study Person Roles Term Source REF											
Comment[Study Person ORCID]	0000-0001-9834-1361										
Comment[Funder]											
Comment[FundRef ID]											
Comment[Funder Term Source REF]											
Comment[Grant Identifier]											
