# Supplementary material for: Mountain hare transcriptome and diagnostic markers as resources to monitor hybridization with European hares
Source: Sci Data. 2017 Dec 5;4:170178. doi: 10.1038/sdata.2017.178 (PMC5716010; doi:10.1038/sdata.2017.178)
Supplement: Supplementary file 1 [file sdata2017178-isa1.zip › s_study_Melo-Ferreira.txt]

Source Name	Characteristics[organism]	Term Source REF	Term Accession Number	Characteristics[organism part]	Term Source REF	Term Accession Number	Characteristics[sex]	Term Source REF	Term Accession Number	Characteristics[geographical location]	Term Source REF	Term Accession Number	Protocol REF	Protocol REF	Comment[SRA sample name]	Sample Name	Material Type	Term Source REF	Term Accession Number	Factor Value[geographical location]
Borris-in-Ossory, Ireland	Lepus timidus	NCBITAXON	http://purl.bioontology.org/ontology/NCBITAXON/62621	liver	UBERON	UBERON:0002107	male	PATO	PATO:0000384	Republic of Ireland	GAZ	GAZ:00002943	Sampling procedure and locations	RNA extraction	SRS1880913	Ltim_Ireland_3102	total RNA	EFO	EFO:0004964	Ireland
Grisons, Switzerland	Lepus timidus	NCBITAXON	http://purl.bioontology.org/ontology/NCBITAXON/62621	liver	UBERON	UBERON:0002107	female	PATO	PATO:0000383	Switzerland	GAZ	GAZ:00002941	Sampling procedure and locations	RNA extraction	SRS1880914	Ltim_Alps_3113	total RNA	EFO	EFO:0004964	Alps
Borris-in-Ossory, Ireland	Lepus timidus	NCBITAXON	http://purl.bioontology.org/ontology/NCBITAXON/62621	liver	UBERON	UBERON:0002107	female	PATO	PATO:0000383	Republic of Ireland	GAZ	GAZ:00002943	Sampling procedure and locations	RNA extraction	SRS1880915	Ltim_Ireland_3101	total RNA	EFO	EFO:0004964	Ireland
Borris-in-Ossory, Ireland	Lepus timidus	NCBITAXON	http://purl.bioontology.org/ontology/NCBITAXON/62621	liver	UBERON	UBERON:0002107	female	PATO	PATO:0000383	Republic of Ireland	GAZ	GAZ:00002943	Sampling procedure and locations	RNA extraction	SRS1880916	Ltim_Ireland_3105	total RNA	EFO	EFO:0004964	Ireland
Grisons, Switzerland	Lepus timidus	NCBITAXON	http://purl.bioontology.org/ontology/NCBITAXON/62621	liver	UBERON	UBERON:0002107	female	PATO	PATO:0000383	Switzerland	GAZ	GAZ:00002941	Sampling procedure and locations	RNA extraction	SRS1880917	Ltim_Alps_3116	total RNA	EFO	EFO:0004964	Alps
Borris-in-Ossory, Ireland	Lepus timidus	NCBITAXON	http://purl.bioontology.org/ontology/NCBITAXON/62621	liver	UBERON	UBERON:0002107	female	PATO	PATO:0000383	Republic of Ireland	GAZ	GAZ:00002943	Sampling procedure and locations	RNA extraction	SRS1880918	Ltim_Ireland_3103	total RNA	EFO	EFO:0004964	Ireland
Grisons, Switzerland	Lepus timidus	NCBITAXON	http://purl.bioontology.org/ontology/NCBITAXON/62621	liver	UBERON	UBERON:0002107	male	PATO	PATO:0000384	Switzerland	GAZ	GAZ:00002941	Sampling procedure and locations	RNA extraction	SRS1880919	Ltim_Alps_3114	total RNA	EFO	EFO:0004964	Alps
Grisons, Switzerland	Lepus timidus	NCBITAXON	http://purl.bioontology.org/ontology/NCBITAXON/62621	liver	UBERON	UBERON:0002107	female	PATO	PATO:0000383	Switzerland	GAZ	GAZ:00002941	Sampling procedure and locations	RNA extraction	SRS1880920	Ltim_Alps_3112	total RNA	EFO	EFO:0004964	Alps
