# Supplementary material for: Mountain hare transcriptome and diagnostic markers as resources to monitor hybridization with European hares
Source: Sci Data. 2017 Dec 5;4:170178. doi: 10.1038/sdata.2017.178 (PMC5716010; doi:10.1038/sdata.2017.178)
Supplement: Supplementary file 1 [file sdata2017178-isa1.zip › a_assay_Melo-Ferreira.txt]

Sample Name	Protocol REF	Parameter Value[instrument]	Parameter Value[manufacturer]	Assay Name	Raw Data File	Comment[Data Repository]	Comment[Data Record Accession]	Comment[Data Record URI]	Protocol REF	Protocol REF	Protocol REF	Protocol REF	Protocol REF	Derived Data File	Comment[Data Repository]	Comment[Data Record Accession]	Comment[Data Record URI]	Factor Value[geographical location]
Ltim_Ireland_3102	RNA sequencing library preparation	Illumina HiSeq 2000	Illumina	SRR5133280	SRX2447469	NCBI Sequence Read Archive	SRP095715	https://www.ncbi.nlm.nih.gov/sra/?term=SRP095715	Sequence data processing and de novo transcriptome assembly	Transcriptome annotation	SNP inference	Differentiation, admixture and Gene Ontology enrichment analysis	Independent SNP genotyping	doi:10.6084/m9.figshare.c.3682042	figshare	doi:10.6084/m9.figshare.c.3682042	http://dx.doi.org /10.6084/m9.figshare.c.3682042	Ireland
Ltim_Alps_3113	RNA sequencing library preparation	Illumina HiSeq 2000	Illumina	SRR5133281	SRX2447470	NCBI Sequence Read Archive	SRP095715	https://www.ncbi.nlm.nih.gov/sra/?term=SRP095715	Sequence data processing and de novo transcriptome assembly	Transcriptome annotation	SNP inference	Differentiation, admixture and Gene Ontology enrichment analysis	Independent SNP genotyping	doi:10.6084/m9.figshare.c.3682042	figshare	doi:10.6084/m9.figshare.c.3682042	http://dx.doi.org /10.6084/m9.figshare.c.3682042	Alps
Ltim_Ireland_3101	RNA sequencing library preparation	Illumina HiSeq 2000	Illumina	SRR5133282	SRX2447471	NCBI Sequence Read Archive	SRP095715	https://www.ncbi.nlm.nih.gov/sra/?term=SRP095715	Sequence data processing and de novo transcriptome assembly	Transcriptome annotation	SNP inference	Differentiation, admixture and Gene Ontology enrichment analysis	Independent SNP genotyping	doi:10.6084/m9.figshare.c.3682042	figshare	doi:10.6084/m9.figshare.c.3682042	http://dx.doi.org /10.6084/m9.figshare.c.3682042	Ireland
Ltim_Ireland_3105	RNA sequencing library preparation	Illumina HiSeq 2000	Illumina	SRR5133283	SRX2447472	NCBI Sequence Read Archive	SRP095715	https://www.ncbi.nlm.nih.gov/sra/?term=SRP095715	Sequence data processing and de novo transcriptome assembly	Transcriptome annotation	SNP inference	Differentiation, admixture and Gene Ontology enrichment analysis	Independent SNP genotyping	doi:10.6084/m9.figshare.c.3682042	figshare	doi:10.6084/m9.figshare.c.3682042	http://dx.doi.org /10.6084/m9.figshare.c.3682042	Ireland
Ltim_Alps_3116	RNA sequencing library preparation	Illumina HiSeq 2000	Illumina	SRR5133284	SRX2447473	NCBI Sequence Read Archive	SRP095715	https://www.ncbi.nlm.nih.gov/sra/?term=SRP095715	Sequence data processing and de novo transcriptome assembly	Transcriptome annotation	SNP inference	Differentiation, admixture and Gene Ontology enrichment analysis	Independent SNP genotyping	doi:10.6084/m9.figshare.c.3682042	figshare	doi:10.6084/m9.figshare.c.3682042	http://dx.doi.org /10.6084/m9.figshare.c.3682042	Alps
Ltim_Ireland_3103	RNA sequencing library preparation	Illumina HiSeq 2000	Illumina	SRR5133285	SRX2447474	NCBI Sequence Read Archive	SRP095715	https://www.ncbi.nlm.nih.gov/sra/?term=SRP095715	Sequence data processing and de novo transcriptome assembly	Transcriptome annotation	SNP inference	Differentiation, admixture and Gene Ontology enrichment analysis	Independent SNP genotyping	doi:10.6084/m9.figshare.c.3682042	figshare	doi:10.6084/m9.figshare.c.3682042	http://dx.doi.org /10.6084/m9.figshare.c.3682042	Ireland
Ltim_Alps_3114	RNA sequencing library preparation	Illumina HiSeq 2000	Illumina	SRR5133286	SRX2447475	NCBI Sequence Read Archive	SRP095715	https://www.ncbi.nlm.nih.gov/sra/?term=SRP095715	Sequence data processing and de novo transcriptome assembly	Transcriptome annotation	SNP inference	Differentiation, admixture and Gene Ontology enrichment analysis	Independent SNP genotyping	doi:10.6084/m9.figshare.c.3682042	figshare	doi:10.6084/m9.figshare.c.3682042	http://dx.doi.org /10.6084/m9.figshare.c.3682042	Alps
Ltim_Alps_3112	RNA sequencing library preparation	Illumina HiSeq 2000	Illumina	SRR5133287	SRX2447476	NCBI Sequence Read Archive	SRP095715	https://www.ncbi.nlm.nih.gov/sra/?term=SRP095715	Sequence data processing and de novo transcriptome assembly	Transcriptome annotation	SNP inference	Differentiation, admixture and Gene Ontology enrichment analysis	Independent SNP genotyping	doi:10.6084/m9.figshare.c.3682042	figshare	doi:10.6084/m9.figshare.c.3682042	http://dx.doi.org /10.6084/m9.figshare.c.3682042	Alps
